# Supplementary material for: Oil Media on Paper: Investigating the Interaction of Cold-Pressed Linseed Oil with Paper Supports with FTIR Analysis
Source: Polymers (Basel). 2023 Jun 2;15(11):2567. doi: 10.3390/polym15112567 (PMC10255726; doi:10.3390/polym15112567)
Supplement: Supplementary file 1 [file polymers-15-02567-s001.zip]

Archive with 1 entries (1 files):
- polymers-2299397-supplementary.pdf
